# Supplementary material for: Poor Unstable Midgut Microbiome of Hard Ticks Contrasts With Abundant and Stable Monospecific Microbiome in Ovaries
Source: Front Cell Infect Microbiol. 2020 May 8;10:211. doi: 10.3389/fcimb.2020.00211 (PMC7225584; doi:10.3389/fcimb.2020.00211)
Supplement: Table S1 — Number of good quality 16S rDNA gene sequences obtained through bioinformatic analysis for the analyzed samples. MG, midgut; OV, ovary; BF, blood fed; FF, fully fed; AD, after detachment. Samples in yellow are above both sterility and reliability threshold. Samples in red were removed from the final analysis. [file Table_1.xlsx]

## Sheet: Planilha1
Sample ID	# Sequences
Water	531
Host skin_1	2455
Host skin_2	495
Host skin_3	2814
Host blood_1	66
Host blood_2	150
Host blood_3	111
MG unfed_colony 1	106
MG unfed_colony 2	149
MG unfed_colony 3	3857
MG unfed_colony 4	1382
MG unfed_colony 5	75
MG unfed_wild 1	1855
MG unfed_wild 2	31070
MG unfed_wild 3	1505
MG 1 day BF_wild 1	1808
MG 1 day BF_wild 2	818
MG 1 day BF_wild 3	684
MG 3 days BF_wild 1	1902
MG 3 days BF_wild 2	582
MG 3 days BF_wild 3	1105
MG 5 days BF_wild 1	2068
MG 5 days BF_wild 2	487
MG 5 days BF_wild 3	426
MG FF_wild 1	3065
MG FF_wild 2	6743
MG FF_wild 3	744
MG FF 2 days AD_wild 1	8245
MG FF 2 days AD_wild 2	2602
MG FF 2 days AD_wild 3	1949
MG FF 6 days AD_wild 1	668
MG FF 6 days AD_wild 2	3035
MG FF 6 days AD_wild 3	326
OV FF_wild 1	39414
OV FF_wild 2	51300
OV FF_wild 3	9608
OV 2 days AD_wild 1	18633
OV 2 days AD_wild 2	23102
OV 2 days AD_wild 3	199
OV 6 days AD_wild 1	35750
OV 6 days AD_wild 2	32513
OV 6 days AD_wild 3	38563
